# Supplementary material for: Endogenous retroviruses Suppressyn and Syncytin-2 as innovative prognostic biomarkers in Acute Myeloid Leukemia
Source: Front Cell Infect Microbiol. 2024 Jan 11;13:1339673. doi: 10.3389/fcimb.2023.1339673 (PMC10808309; doi:10.3389/fcimb.2023.1339673)
Supplement: Supplementary file 2 [file Table_1.xlsx]

## Sheet: Sheet1
Supplementary table S1. Clinical data of 139 AML patients.
sample_id	OS_event	OS_time	Syncytin-2	Suppressyn	Age	Race	Gender	Cytogenetics_risk	Cytogenetics	PB_blast_cell (%)	BM_blast_cell (%)	WBC_count (x10^9/L)	FAB_classifications	FLT3	IDH1_R132	IDH1_R172	IDH1_R140	NPM1	RAS
TCGA-AB-2805	Dead	577	2.73978	2.16986	77	WHITE	MALE	Intermediate/Normal	Normal	67	56	92	M0 Undifferentiated	Negative	Negative	Negative	Negative	Negative	Negative
TCGA-AB-2806	Dead	945	4.12131	2.8885	46	WHITE	MALE	Favorable	t(8;21)	90	81	29	M1	Negative	Negative	Negative	Negative	Negative	Negative
TCGA-AB-2808	Alive	2861	2.62035	2.72452	23	WHITE	MALE	Intermediate/Normal	Normal	59	0	32	M2	Negative	Negative	Negative	Negative	Negative	Positive
TCGA-AB-2811	Dead	243	1.21058	0.177089	81	WHITE	MALE	Intermediate/Normal	Normal	98	37	91	M4	Positive	Negative	Negative	Negative	Positive	Negative
TCGA-AB-2812	Dead	366	2.98727	2.81758	25	BLACK OR AFRICAN AMERICAN	FEMALE	Intermediate/Normal	Normal	53	87	34	M2	Positive	Negative	Negative	Negative	Positive	Negative
TCGA-AB-2813	Dead	31	2.13448	3.16242	78	WHITE	MALE	Poor	Complex - >= 3 distinct abnormalities; del(5q) / 5q-	40	6	10	M4	Negative	Negative	Negative	Negative	Negative	Negative
TCGA-AB-2814	Dead	792	2.37868	3.17217	39	WHITE	FEMALE	Intermediate/Normal	del(5q) / 5q-	75	4	2	M0 Undifferentiated	Positive	Negative	Negative	Positive	Negative	Negative
TCGA-AB-2815	Dead	822	2.19096	2.01678	49	WHITE	MALE	Favorable	inv(16)	81	48	57	M4	Negative	Negative	Negative	Negative	Negative	Negative
TCGA-AB-2817	Dead	273	3.8754	2.97113	64	WHITE	MALE	Poor	Normal; del(7q) / 7q-	57	70	77	M2	Negative	Negative	Positive	Negative	Negative	Negative
TCGA-AB-2818	Dead	303	2.18774	2.96475	62	ASIAN	FEMALE	Intermediate/Normal	Normal	46	53	75	M2	Positive	Negative	Negative	Negative	Positive	Negative
TCGA-AB-2819	Alive	2496	2.68122	2.68322	52	WHITE	FEMALE	Favorable	Normal; t(8;21)	67	18	4	M2	Negative	Negative	Negative	Negative	Negative	Negative
TCGA-AB-2820	Dead	0	1.5358	3.77758	76	WHITE	MALE	Poor	Complex - >= 3 distinct abnormalities; +8	74	82	15	M0 Undifferentiated	Negative	Negative	Negative	Negative	Negative	Negative
TCGA-AB-2821	Dead	822	2.42889	4.04053	64	WHITE	MALE	Poor	Normal; +8	61	5	1	M1	Negative	Positive	Negative	Negative	Negative	Negative
TCGA-AB-2822	Dead	973	0.972252	3.35851	65	WHITE	MALE	Poor	+8	99	34	3	M0 Undifferentiated	Negative	Positive	Negative	Negative	Negative	Negative
TCGA-AB-2823	Dead	0	2.96131	2.23389	61	WHITE	FEMALE	Favorable	t(15;17) and variants	73	68	86	M3	Negative	Negative	Negative	Negative	Negative	Negative
TCGA-AB-2825	Dead	212	2.47742	2.78699	31	WHITE	FEMALE	Intermediate/Normal	Normal	83	6	137	M5	Positive	Negative	Negative	Negative	Positive	Negative
TCGA-AB-2826	Dead	731	1.46263	2.00874	64	WHITE	FEMALE	Intermediate/Normal	Normal	72	90	132	M4	Negative	Negative	Negative	Negative	Positive	Positive
TCGA-AB-2830	Dead	275	2.92425	2.35293	64	WHITE	FEMALE	Intermediate/Normal	Normal	85	22	3	M4	Positive	Negative	Negative	Negative	Negative	Negative
TCGA-AB-2834	Dead	245	1.67315	3.59485	33	WHITE	MALE	Intermediate/Normal	Not Available	71	14	26	M4	Positive	Negative	Negative	Negative	Negative	Negative
TCGA-AB-2835	Alive	1673	1.93437	1.82737	48	WHITE	MALE	Intermediate/Normal	Normal	83	3	116	M5	Negative	Negative	Negative	Negative	Positive	Negative
TCGA-AB-2836	Dead	518	2.6683	2.72677	35	WHITE	MALE	Intermediate/Normal	Normal	90	18	53	M4	Positive	Negative	Negative	Negative	Positive	Negative
TCGA-AB-2839	Dead	486	3.82327	3.31953	51	WHITE	FEMALE	Intermediate/Normal	Normal	64	79	42	M2	Negative	Negative	Negative	Negative	Positive	Positive
TCGA-AB-2840	Dead	28	2.74153	3.23995	74	WHITE	MALE	Favorable	t(15;17) and variants	51	0	32	M3	Positive	Negative	Negative	Negative	Negative	Negative
TCGA-AB-2841	Dead	1401	1.4499	0.946207	51	WHITE	FEMALE	Favorable	t(15;17) and variants	93	40	4	M3	Negative	Negative	Negative	Negative	Negative	Negative
TCGA-AB-2842	Dead	0	1.48481	2.19033	65	WHITE	MALE	Intermediate/Normal	Not Available	95	0	2	M4	Negative	Negative	Negative	Negative	Negative	Negative
TCGA-AB-2843	Dead	215	3.42295	2.27983	77	WHITE	MALE	Intermediate/Normal	Not Available	75	8	3	M6	Negative	Negative	Negative	Negative	Negative	Negative
TCGA-AB-2844	Dead	122	2.43968	3.00739	63	WHITE	MALE	Intermediate/Normal	Not Available	80	71	17	M2	Positive	Negative	Negative	Negative	Negative	Negative
TCGA-AB-2845	Dead	304	2.06392	3.06095	37	WHITE	FEMALE	Intermediate/Normal	Normal	52	33	19	M2	Positive	Negative	Negative	Negative	Negative	Negative
TCGA-AB-2846	Dead	1402	2.99427	3.03023	57	WHITE	FEMALE	Favorable	inv(16)	61	17	14	M4	Negative	Negative	Negative	Negative	Negative	Negative
TCGA-AB-2847	Dead	608	4.14902	3.27504	53	WHITE	MALE	Intermediate/Normal	Normal; del(7q) / 7q-	72	41	3	M1	Negative	Negative	Positive	Negative	Negative	Negative
TCGA-AB-2849	Alive	2220	3.90858	3.49614	39	WHITE	MALE	Intermediate/Normal	Not Available	83	53	5	M0 Undifferentiated	Negative	Negative	Negative	Negative	Negative	Negative
TCGA-AB-2851	Dead	242	2.4981	2.68471	66	WHITE	FEMALE	Intermediate/Normal	Normal	32	11	79	M5	Positive	Negative	Negative	Negative	Negative	Negative
TCGA-AB-2853	Dead	89	2.67301	2.39635	51	WHITE	MALE	Intermediate/Normal	Normal	85	85	104	M1	Positive	Negative	Negative	Negative	Positive	Negative
TCGA-AB-2856	Dead	150	2.02063	1.39994	63	WHITE	MALE	Intermediate/Normal	Normal	82	39	77	M4	Negative	Negative	Negative	Negative	Negative	Negative
TCGA-AB-2857	Dead	306	3.45545	2.28271	54	WHITE	MALE	Poor	Complex - >= 3 distinct abnormalities; del(5q) / 5q-; del(7q) / 7q-	30	0	2	M6	Negative	Negative	Negative	Negative	Negative	Negative
TCGA-AB-2858	Dead	577	4.58588	3.18748	75	WHITE	FEMALE	Favorable	t(8;21)	48	54	8	M2	Negative	Negative	Negative	Negative	Negative	Negative
TCGA-AB-2859	Dead	304	3.31451	3.10219	40	BLACK OR AFRICAN AMERICAN	MALE	Intermediate/Normal	Normal	47	23	8	M2	Positive	Negative	Negative	Negative	Positive	Negative
TCGA-AB-2861	Dead	0	1.88675	1.25278	76	WHITE	MALE	Poor	Normal; +8	78	0	4	M5	Negative	Negative	Negative	Negative	Positive	Positive
TCGA-AB-2862	Alive	1430	3.07934	3.16347	33	BLACK OR AFRICAN AMERICAN	FEMALE	Intermediate/Normal	Normal	100	0	1	M3	Negative	Negative	Negative	Negative	Negative	Negative
TCGA-AB-2863	Dead	31	1.61688	2.70551	63	WHITE	MALE	Poor	+8	81	97	46	M1	Negative	Positive	Negative	Negative	Negative	Negative
TCGA-AB-2865	Dead	61	3.15547	3.1453	75	WHITE	MALE	Intermediate/Normal	Not Available	40	48	6	M1	Negative	Negative	Negative	Positive	Negative	Positive
TCGA-AB-2866	Dead	153	2.29801	2.34236	67	WHITE	MALE	Intermediate/Normal	Normal	89	61	31	M1	Negative	Negative	Negative	Negative	Negative	Negative
TCGA-AB-2867	Dead	184	2.0696	2.58996	66	WHITE	FEMALE	Intermediate/Normal	Normal	70	6	3	M2	Negative	Positive	Negative	Negative	Negative	Negative
TCGA-AB-2869	Alive	243	3.59692	3.20428	64	BLACK OR AFRICAN AMERICAN	FEMALE	Intermediate/Normal	Normal	80	46	3	M2	Positive	Negative	Negative	Negative	Positive	Negative
TCGA-AB-2870	Dead	153	2.2172	2.24163	76	WHITE	MALE	Favorable	Normal; inv(16)	73	55	34	M1	Positive	Negative	Negative	Negative	Negative	Positive
TCGA-AB-2871	Alive	153	3.43428	3.1233	51	BLACK OR AFRICAN AMERICAN	MALE	Intermediate/Normal	Normal	62	10	2	M1	Positive	Negative	Negative	Negative	Positive	Negative
TCGA-AB-2872	Alive	638	2.22608	4.16713	42	BLACK OR AFRICAN AMERICAN	MALE	Favorable	Complex - >= 3 distinct abnormalities; t(15;17) and variants	88	2	2	M3	Negative	Negative	Negative	Negative	Negative	Negative
TCGA-AB-2873	Alive	273	2.55171	2.56157	51	WHITE	FEMALE	Intermediate/Normal	Normal	57	0	15	M5	Negative	Negative	Negative	Negative	Negative	Negative
TCGA-AB-2874	Alive	396	2.53157	2.78289	59	WHITE	MALE	Poor	del(7q) / 7q-	70	48	12	M2	Negative	Negative	Negative	Negative	Negative	Negative
TCGA-AB-2875	Alive	212	3.49895	2.75281	43	WHITE	MALE	Favorable	t(8;21)	40	39	4	M2	Positive	Negative	Negative	Negative	Negative	Negative
TCGA-AB-2876	Alive	1219	1.35761	2.97308	45	WHITE	FEMALE	Intermediate/Normal	Normal	56	37	29	M2	Negative	Negative	Negative	Negative	Negative	Negative
TCGA-AB-2877	Alive	638	2.43997	2.96612	60	WHITE	FEMALE	Intermediate/Normal	Not Available	86	43	12	M1	Positive	Negative	Negative	Negative	Positive	Negative
TCGA-AB-2878	Dead	365	1.57163	1.83086	47	WHITE	FEMALE	Poor	Complex - >= 3 distinct abnormalities; del(5q) / 5q-; del(7q) / 7q-	37	0	12	M2	Negative	Negative	Negative	Negative	Negative	Negative
TCGA-AB-2881	Alive	393	2.06871	3.11538	48	WHITE	FEMALE	Favorable	Normal; inv(16)	75	41	33	M1	Negative	Negative	Negative	Positive	Negative	Negative
TCGA-AB-2882	Dead	365	4.27717	3.24729	73	WHITE	FEMALE	Poor	Normal; del(7q) / 7q-	37	16	2	M2	Negative	Negative	Negative	Negative	Negative	Negative
TCGA-AB-2883	Alive	730	1.79788	3.21793	60	WHITE	MALE	Poor	Normal; Complex - >= 3 distinct abnormalities; +8	94	30	7	M5	Negative	Negative	Positive	Negative	Negative	Negative
TCGA-AB-2884	Dead	731	2.41913	2.78432	44	WHITE	FEMALE	Intermediate/Normal	Normal	86	17	14	M1	Negative	Positive	Negative	Negative	Positive	Negative
TCGA-AB-2885	Dead	214	3.97763	3.06124	71	WHITE	MALE	Poor	Complex - >= 3 distinct abnormalities; del(5q) / 5q-; del(7q) / 7q-	97	54	5	M0 Undifferentiated	Negative	Negative	Negative	Negative	Negative	Negative
TCGA-AB-2886	Alive	181	3.57512	3.33371	26	WHITE	MALE	Favorable	t(8;21)	72	50	11	M2	Negative	Negative	Negative	Negative	Negative	Negative
TCGA-AB-2888	Alive	334	2.34554	2.68251	57	WHITE	MALE	Favorable	Not Available	40	0	5	M4	Negative	Negative	Negative	Negative	Negative	Negative
TCGA-AB-2889	Alive	304	2.28673	2.2475	55	WHITE	MALE	Favorable	inv(16)	52	59	31	M4	Negative	Negative	Negative	Positive	Negative	Negative
TCGA-AB-2890	Dead	0	3.70672	3.00628	69	WHITE	MALE	Poor	Normal	60	22	6	M0 Undifferentiated	Negative	Negative	Negative	Negative	Negative	Negative
TCGA-AB-2891	Dead		2.06447	2.58328	42	BLACK OR AFRICAN AMERICAN	MALE	Poor	Complex - >= 3 distinct abnormalities	68	51	11	M1	Negative	Negative	Negative	Negative	Negative	Negative
TCGA-AB-2892	Alive	943	1.7886	3.19719	42	WHITE	FEMALE	Favorable	Normal; inv(16)	40	16	38	M4	Negative	Negative	Negative	Negative	Negative	Positive
TCGA-AB-2893	Dead	212	0.576764	1.61923	45	WHITE	MALE	Poor	Not Available	95	6	5	M5	Negative	Negative	Negative	Negative	Negative	Positive
TCGA-AB-2894	Dead	181	1.34244	3.33183	50	WHITE	FEMALE	Poor	Normal; del(7q) / 7q-; t(9;11)	81	10	7	M5	Negative	Negative	Negative	Negative	Negative	Negative
TCGA-AB-2896	Dead	214	3.04392	3.1233	21	WHITE	FEMALE	Intermediate/Normal	Normal	90	72	93	M5	Negative	Negative	Negative	Negative	Positive	Negative
TCGA-AB-2897	Alive	243	3.809	2.84571	50	WHITE	FEMALE	Favorable	Normal; t(15;17) and variants	90	0	3	M3	Negative	Negative	Negative	Positive	Negative	Negative
TCGA-AB-2898	Alive	393	2.16986	3.74616	69	WHITE	FEMALE	Poor	+8	42	32	10	M1	Negative	Negative	Negative	Negative	Negative	Negative
TCGA-AB-2899	Dead	671	3.67287	1.73201	76	WHITE	FEMALE	Intermediate/Normal	Normal	37	0	3	M4	Negative	Negative	Negative	Negative	Negative	Negative
TCGA-AB-2900	Dead	184	2.35417	2.56023	70	BLACK OR AFRICAN AMERICAN	MALE	Intermediate/Normal	Normal	84	49	48	M1	Positive	Negative	Negative	Negative	Positive	Negative
TCGA-AB-2901	Alive	59	3.49824	3.80948	27	BLACK OR AFRICAN AMERICAN	MALE	Poor	Complex - >= 3 distinct abnormalities; +8	77	88	90	M2	Negative	Positive	Negative	Negative	Negative	Negative
TCGA-AB-2908	Dead	31	1.09363	1.92273	81	WHITE	MALE	Poor	Complex - >= 3 distinct abnormalities; del(5q) / 5q-	46	0	2	M2	Negative	Negative	Negative	Negative	Negative	Negative
TCGA-AB-2910	Dead	0	1.49835	1.74623	61	WHITE	FEMALE	Intermediate/Normal	Normal	71	55	35	M5	Positive	Negative	Negative	Negative	Negative	Negative
TCGA-AB-2911	Alive	1186	1.7408	2.70781	51	BLACK OR AFRICAN AMERICAN	FEMALE	Poor	Normal; Complex - >= 3 distinct abnormalities	39	39	50	M4	Negative	Negative	Negative	Negative	Negative	Positive
TCGA-AB-2912	Dead	274	3.19316	1.91502	63	WHITE	MALE	Poor	+8	62	9	18	M4	Negative	Negative	Negative	Negative	Negative	Negative
TCGA-AB-2913	Alive	1216	3.58358	3.10073	61	WHITE	MALE	Poor	Normal; +8	95	86	62	M0 Undifferentiated	Positive	Negative	Negative	Negative	Positive	Negative
TCGA-AB-2914	Alive	792	1.89052	3.33334	22	WHITE	FEMALE	Favorable	Normal; inv(16)	55	70	52	M2	Negative	Negative	Negative	Negative	Negative	Negative
TCGA-AB-2915	Dead	0	2.9293	1.86152	73	WHITE	FEMALE	Poor	Complex - >= 3 distinct abnormalities	11	11	15	M2	Positive	Negative	Negative	Negative	Positive	Negative
TCGA-AB-2916	Alive	882	2.62931	2.70746	48	WHITE	FEMALE	Intermediate/Normal	Not Available	51	5	12	M4	Negative	Negative	Negative	Positive	Negative	Negative
TCGA-AB-2917	Alive	1216	4.46783	2.82071	41	WHITE	FEMALE	Poor	Normal; Complex - >= 3 distinct abnormalities; del(7q) / 7q-	42	74	48	M0 Undifferentiated	Negative	Negative	Negative	Negative	Negative	Positive
TCGA-AB-2918	Dead		1.28582	2.35612	47	WHITE	FEMALE	Poor	+8	77	79	81	M1	Negative	Negative	Negative	Positive	Negative	Negative
TCGA-AB-2919	Alive	61	2.53635	2.89842	54	WHITE	FEMALE	Intermediate/Normal	Normal	72	90	13	M1	Positive	Positive	Negative	Negative	Positive	Negative
TCGA-AB-2920	Dead	366	2.71387	2.01411	44	WHITE	MALE	Poor	Normal; Complex - >= 3 distinct abnormalities; del(7q) / 7q-; +8	39	83	35	M2	Negative	Negative	Negative	Negative	Negative	Negative
TCGA-AB-2924	Alive	90	2.69203	1.76443	59	WHITE	MALE	Intermediate/Normal	Normal	75	17	30	M4	Positive	Negative	Negative	Negative	Positive	Negative
TCGA-AB-2925	Dead	243	2.20817	1.82232	57	WHITE	MALE	Intermediate/Normal	Normal	52	4	99	M5	Positive	Negative	Negative	Negative	Positive	Negative
TCGA-AB-2927	Dead	90	2.13803	2.42011	88	WHITE	FEMALE	Intermediate/Normal	Normal	33	0	3	M1	Negative	Negative	Negative	Negative	Negative	Negative
TCGA-AB-2928	Dead		3.40942	3.4199	43	BLACK OR AFRICAN AMERICAN	FEMALE	Poor	del(7q) / 7q-	87	91	172	M1	Positive	Positive	Negative	Negative	Negative	Negative
TCGA-AB-2929	Dead	123	4.04853	3.55046	71	WHITE	FEMALE	Poor	Normal; Complex - >= 3 distinct abnormalities; del(7q) / 7q-	55	50	6	M0 Undifferentiated	Negative	Negative	Negative	Negative	Negative	Positive
TCGA-AB-2930	Dead		2.14424	2.49907	63	WHITE	FEMALE	Intermediate/Normal	Normal	72	49	28	M2	Positive	Negative	Negative	Negative	Negative	Negative
TCGA-AB-2931	Dead	0	2.37078	2.12856	75	WHITE	MALE	Intermediate/Normal	Not Available	76	80	98	M2	Positive	Negative	Negative	Negative	Positive	Negative
TCGA-AB-2932	Alive	0	2.03594	1.95472	62	WHITE	MALE	Intermediate/Normal	Normal	85	22	59	M5	Negative	Negative	Negative	Negative	Positive	Positive
TCGA-AB-2933	Dead	122	2.67568	1.59536	58	WHITE	MALE	Intermediate/Normal	Normal	79	64	101	M4	Negative	Negative	Negative	Positive	Negative	Negative
TCGA-AB-2934	Alive	28	1.30147	1.78643	65	WHITE	MALE	Intermediate/Normal	Normal	79	84	68	M1	Positive	Negative	Negative	Negative	Negative	Negative
TCGA-AB-2935	Dead	61	2.92081	2.44827	66	WHITE	MALE	Poor	del(5q) / 5q-; del(7q) / 7q-	81	12	2	M4	Negative	Negative	Negative	Negative	Negative	Negative
TCGA-AB-2936	Alive	59	1.27781	2.23472	61	WHITE	FEMALE	Intermediate/Normal	Normal	50	14	2	M0 Undifferentiated	Negative	Negative	Negative	Negative	Negative	Negative
TCGA-AB-2937	Dead	215	3.35185	2.51089	36	WHITE	FEMALE	Favorable	t(8;21)	81	86	43	M1	Negative	Negative	Negative	Negative	Negative	Negative
TCGA-AB-2938	Dead	304	1.37551	4.60265	76	WHITE	MALE	Intermediate/Normal	Normal	33	6	4	M7	Negative	Negative	Negative	Negative	Negative	Negative
TCGA-AB-2939	Alive	455	4.17672	2.34704	72	WHITE	MALE	Poor	Complex - >= 3 distinct abnormalities; del(5q) / 5q-	88	18	38	M1	Negative	Negative	Negative	Positive	Negative	Negative
TCGA-AB-2942	Alive	641	2.11447	1.84736	67	WHITE	FEMALE	Favorable	Normal; inv(16)	69	61	37	M4	Positive	Negative	Negative	Negative	Negative	Negative
TCGA-AB-2943	Dead		1.23389	2.18091	70	WHITE	FEMALE	Poor	Complex - >= 3 distinct abnormalities; del(5q) / 5q-	32	6	1	M1	Negative	Negative	Negative	Negative	Negative	Negative
TCGA-AB-2948	Dead	580	2.38593	1.7488	67	WHITE	MALE	Intermediate/Normal	Normal	30	6	26	M4	Negative	Negative	Negative	Negative	Negative	Negative
TCGA-AB-2949	Alive	699	4.53444	3.54148	58	WHITE	MALE	Poor	Complex - >= 3 distinct abnormalities; del(7q) / 7q-; +8	59	72	47	M0 Undifferentiated	Negative	Positive	Negative	Negative	Negative	Negative
TCGA-AB-2950	Alive	306	3.72384	3.15346	34	WHITE	FEMALE	Favorable	t(8;21)	57	59	14	M2	Negative	Negative	Negative	Negative	Negative	Negative
TCGA-AB-2952	Dead	31	0.919378	1.46618	60	WHITE	FEMALE	Poor	Complex - >= 3 distinct abnormalities; del(5q) / 5q-; del(7q) / 7q-; +8	62	29	16	M1	Negative	Negative	Negative	Negative	Negative	Positive
TCGA-AB-2955	Dead	489	2.91096	3.09783	56	WHITE	FEMALE	Intermediate/Normal	Normal	60	96	203	M2	Negative	Negative	Negative	Positive	Negative	Negative
TCGA-AB-2956	Dead	183	1.99382	2.10765	61	WHITE	MALE	Intermediate/Normal	Normal; t(9;11)	89	0	8	M5	Negative	Negative	Negative	Positive	Negative	Negative
TCGA-AB-2959	Dead	489	3.32897	2.39025	71	WHITE	MALE	Intermediate/Normal	Normal	90	13	1	M0 Undifferentiated	Negative	Negative	Negative	Negative	Negative	Negative
TCGA-AB-2963	Dead	1642	2.03938	2.25659	56	WHITE	MALE	Intermediate/Normal	Normal	90	45	31	M1	Positive	Negative	Negative	Negative	Positive	Negative
TCGA-AB-2965	Dead	335	2.3921	2.18957	60	WHITE	MALE	Intermediate/Normal	Normal	89	56	68	M4	Positive	Negative	Negative	Negative	Positive	Negative
TCGA-AB-2966	Dead	854	1.90758	3.25458	57	WHITE	FEMALE	Intermediate/Normal	Normal	43	35	3	M2	Negative	Negative	Negative	Negative	Negative	Positive
TCGA-AB-2970	Dead	305	2.46978	3.00723	34	WHITE	FEMALE	Intermediate/Normal	Normal	71	58	20	M4	Positive	Negative	Negative	Negative	Negative	Negative
TCGA-AB-2971	Dead	792	2.22169	2.99213	76	WHITE	FEMALE	Intermediate/Normal	Normal	91	16	5	M4	Negative	Negative	Negative	Positive	Negative	Negative
TCGA-AB-2973	Dead	609	1.53107	2.42841	68	WHITE	FEMALE	Intermediate/Normal	Normal	75	10	15	M4	Negative	Negative	Negative	Negative	Positive	Negative
TCGA-AB-2975	Dead		2.33159	2.95522	54	BLACK OR AFRICAN AMERICAN	MALE	Intermediate/Normal	Normal	67	71	68	M2	Negative	Negative	Negative	Negative	Negative	Negative
TCGA-AB-2976	Dead	915	3.03275	2.57841	53	WHITE	MALE	Intermediate/Normal	Normal	86	52	88	M1	Positive	Negative	Negative	Negative	Positive	Negative
TCGA-AB-2977	Dead	31	0.1995	0.486766	71	WHITE	FEMALE	Intermediate/Normal	Normal	70	67	36	M2	Negative	Positive	Negative	Negative	Negative	Negative
TCGA-AB-2979	Alive	671	2.4372	1.80703	30	WHITE	FEMALE	Intermediate/Normal	Normal	86	88	23	M1	Negative	Negative	Negative	Negative	Negative	Negative
TCGA-AB-2980	Alive	699	2.54794	2.37331	50	WHITE	MALE	Favorable	t(15;17) and variants	74	10	1	M3	Positive	Negative	Negative	Negative	Negative	Negative
TCGA-AB-2981	Alive	487	2.74134	2.40654	35	WHITE	FEMALE	Intermediate/Normal	Normal	87	8	72	M5	Negative	Negative	Negative	Negative	Negative	Negative
TCGA-AB-2983	Dead	335	3.31156	3.33421	45	WHITE	MALE	Intermediate/Normal	Normal	0	0	2	M0 Undifferentiated	Negative	Negative	Negative	Negative	Negative	Negative
TCGA-AB-2984	Alive	1157	0.70558	1.04886	38	WHITE	MALE	Intermediate/Normal	Normal	86	97	40	M1	Negative	Positive	Negative	Negative	Positive	Positive
TCGA-AB-2986	Dead	212	2.33176	1.04481	31	WHITE	FEMALE	Intermediate/Normal	Normal	63	45	13	M2	Positive	Negative	Negative	Negative	Positive	Negative
TCGA-AB-2987	Dead	184	2.27083	2.21829	75	WHITE	FEMALE	Intermediate/Normal	Normal; del(7q) / 7q-	41	0	7	M5	Negative	Negative	Negative	Positive	Positive	Positive
TCGA-AB-2988	Dead	30	2.43312	2.20383	67	WHITE	FEMALE	Intermediate/Normal	Normal	76	49	46	M1	Positive	Negative	Negative	Negative	Positive	Negative
TCGA-AB-2990	Alive	457	1.64579	2.38336	51	WHITE	MALE	Intermediate/Normal	Normal	85	85	64	M1	Positive	Positive	Negative	Negative	Positive	Negative
TCGA-AB-2992	Dead	1706	2.44366	1.97085	32	WHITE	FEMALE	Intermediate/Normal	Normal	94	70	5	M1	Negative	Positive	Negative	Negative	Positive	Negative
TCGA-AB-2994	Alive	1798	2.7397	2.78706	25	WHITE	MALE	Favorable	t(15;17) and variants	91	7	8	M3	Positive	Negative	Negative	Negative	Negative	Negative
TCGA-AB-2995	Alive	1551	2.75841	2.80085	63	WHITE	MALE	Intermediate/Normal	Normal	0	0	1	M2	Negative	Negative	Negative	Negative	Negative	Negative
TCGA-AB-2996	Alive	1581	3.14783	2.87084	74	WHITE	MALE	Intermediate/Normal	Normal	2	2	3	M2	Negative	Negative	Negative	Negative	Negative	Negative
TCGA-AB-2998	Dead	31	2.8959	2.30603	68	WHITE	FEMALE	Favorable	t(15;17) and variants	85	32	29	M3	Positive	Negative	Negative	Positive	Negative	Negative
TCGA-AB-2999	Alive	1735	3.24204	2.00364	62	WHITE	MALE	Favorable	Normal; t(15;17) and variants	82	11	1	M3	Negative	Negative	Negative	Negative	Negative	Negative
TCGA-AB-3000	Alive	1249	2.70892	3.7648	25	WHITE	MALE	Intermediate/Normal	Normal	56	71	99	M2	Negative	Negative	Negative	Negative	Negative	Negative
TCGA-AB-3001	Alive	1581	3.76086	3.2474	31	WHITE	FEMALE	Favorable	Normal; t(15;17) and variants	40	0	2	M3	Negative	Negative	Negative	Negative	Negative	Negative
TCGA-AB-3002	Dead	1431	1.83835	1.28315	68	WHITE	MALE	Intermediate/Normal	Normal	48	48	6	M2	Negative	Negative	Negative	Positive	Negative	Negative
TCGA-AB-3007	Alive	1581	4.83817	2.87584	35	WHITE	MALE	Favorable	Normal; del(7q) / 7q-; +8; t(15;17) and variants	90	7	2	M3	Positive	Negative	Negative	Negative	Negative	Negative
TCGA-AB-3008	Dead	822	1.91207	3.03729	22	WHITE	MALE	Intermediate/Normal	Normal	71	90	115	M1	Negative	Negative	Negative	Negative	Negative	Negative
TCGA-AB-3011	Alive	1885	3.05087	3.58446	21	WHITE	FEMALE	Intermediate/Normal	Normal	91	83	8	M1	Negative	Positive	Negative	Negative	Positive	Negative
TCGA-AB-3012	Alive	1887	4.513	2.30667	53	WHITE	MALE	Favorable	t(15;17) and variants	42	29	1	M3	Negative	Negative	Negative	Negative	Negative	Negative
